# Supplementary material for: Diagnostic Accuracy of 123I-Meta-Iodobenzylguanidine Myocardial Scintigraphy in Dementia with Lewy Bodies: A Multicenter Study
Source: PLoS One. 2015 Mar 20;10(3):e0120540. doi: 10.1371/journal.pone.0120540 (PMC4368705; doi:10.1371/journal.pone.0120540)
Supplement: S1 Table — (XLSX) [file pone.0120540.s001.xlsx]

## Sheet: IRB
participating centers	approving institutional review boards
Kanazawa University Graduate School of Medical Science	The Medical Ethics Committee of Kanazawa University
Tohoku University Graduate School of Medicine	The Ethics Committee of the Tohoku University Graduate School of Medicine
University of Tsukuba	The Ethics Committee of University of Tsukuba
Juntendo Tokyo Koto Geriatric Medical Center	The Ethics Committee of Juntendo Tokyo Geriatric Medical Center
Tokyo Medical University	The Ethics Committee of Tokyo Medical University
Okayama Kyokuto Hospital	The Ethical Committee of Okayama Kyokuto Hospital
Tottori University	The Ethical Committee of Tottori University
Sunagawa City Medical Center	The Ethical Committee of Sunagawa City Medical Center
Hospital of National Center for Geriatrics and Gerontology	The Ethical Committee of the National Center for Geriatrics and Gerontology
Graduate School of Medical Science, Kyoto Prefectural University of Medicine	The Ethics Committee of Kyoto Prefectural University of Medicine
